# Supplementary material for: Quantifying the contribution of subject and group factors in brain activation
Source: Cereb Cortex. 2023 Sep 27;33(22):11092–101. doi: 10.1093/cercor/bhad348 (PMC10646690; doi:10.1093/cercor/bhad348)
Supplement: Supplementry_Material_bhad348 [file supplementry_material_bhad348.zip]

Archive with 1 entries (1 files):
- Supplementry_Material_bhad348.docx
